# Supplementary material for: Discovery of Chlorophyll d: Isolation and Characterization of a Far-Red Cyanobacterium from the Original Site of Manning and Strain (1943) at Moss Beach, California
Source: Microorganisms. 2022 Apr 14;10(4):819. doi: 10.3390/microorganisms10040819 (PMC9029297; doi:10.3390/microorganisms10040819)
Supplement: Supplementary file 1 [file microorganisms-10-00819-s001.zip]

Archive with 4 entries (3 files):
- microorganisms-1646849 -supplementary/
- microorganisms-1646849 -supplementary/Acaryochloris_MossBeach_Scripts.zip
- microorganisms-1646849 -supplementary/Acaryochloris_MossBeach_Supplementary_Table-S1-S3_Figure-S1-S2_20220413.pdf
- microorganisms-1646849 -supplementary/Acaryochloris_MossBeach_Supplementary_TableS4_Phycobilins_20220304.xlsx
