# Supplementary material for: Discovery of Chlorophyll d: Isolation and Characterization of a Far-Red Cyanobacterium from the Original Site of Manning and Strain (1943) at Moss Beach, California
Source: Microorganisms. 2022 Apr 14;10(4):819. doi: 10.3390/microorganisms10040819 (PMC9029297; doi:10.3390/microorganisms10040819)
Supplement: Supplementary file 1 [file microorganisms-10-00819-s001.zip › microorganisms-1646849 -supplementary/Acaryochloris_MossBeach_Supplementary_TableS4_Phycobilins_20220304.xlsx]

## Sheet: Sheet2
Moss Beach locus tag	Gene symbol	Description	Phot/chlrophyll binding/phyco	MBIC11017_accesion	Abv2	Description5	Pi%
HRE53_00465	ndhC	photosynthetic/respiratory NAD(P)H-quinone oxidoreductase subunit C	Photosytem	AM1_RS00585	ndhC	NAD(P)H-quinone oxidoreductase subunit 3	99.167
HRE53_01360	phrB	deoxyribodipyrimidine photo-lyase	Photosytem	AM1_RS03070	phrB	deoxyribodipyrimidine photo-lyase	94.839
HRE53_01765	psb28	photosystem II reaction center protein Psb28	Photosytem	AM1_RS25120	psb28	photosystem II reaction center protein Psb28	91.892
HRE53_01960	psbH	photosystem II reaction center protein PsbH	Photosytem	AM1_RS24940	psbH	photosystem II reaction center protein PsbH	98.592
HRE53_01965	psbN	photosystem II reaction center protein PsbN	Photosytem	AM1_RS24935	psbN	photosystem II reaction center protein PsbN	97.826
HRE53_03285	psbC	photosystem II reaction center protein CP43	Photosytem	AM1_RS04820	psbC	photosystem II 44 kDa subunit reaction center protein	97.629
HRE53_22830	psbC	hypothetical protein	Photosytem	AM1_RS04820	psbC	photosystem II 44 kDa subunit reaction center protein	39.394
HRE53_03290	psbD	photosystem II D2 protein (photosystem q(a) protein)	Photosytem	AM1_RS18500	psbD	photosystem II D2 protein (photosystem q(a) protein)	98.575
HRE53_16850	psbD	photosystem II D2 protein (photosystem q(a) protein)	Photosytem	AM1_RS18500	psbD	photosystem II D2 protein (photosystem q(a) protein)	98.575
HRE53_03295		photosystem I assembly protein Ycf4	Photosytem	AM1_RS04810		photosystem I assembly protein Ycf4	98.93
HRE53_03595	psbZ	photosystem II core protein PsbZ	Photosytem	AM1_RS04495	psbZ	photosystem II core protein PsbZ	98.387
HRE53_03760	psbO	photosystem II manganese-stabilizing polypeptide	Photosytem	AM1_RS02290	psbO	photosystem II manganese-stabilizing protein PsbO	98.502
HRE53_19410	psbO	hypothetical protein	Photosytem	AM1_RS02290	psbO	photosystem II manganese-stabilizing protein PsbO	45.455
HRE53_04095	psaK	photosystem I reaction center subunit PsaK	Photosytem	AM1_RS04985	psaK	photosystem I reaction center subunit PsaK	96.512
HRE53_04990		thylakoid membrane photosystem I accumulation factor	Photosytem	AM1_RS06075		hypothetical protein	87.324
HRE53_05320	psaL	photosystem I reaction center subunit XI	Photosytem	AM1_RS06410	psaL	photosystem I protein PsaL	88.889
HRE53_05330		Photosystem I reaction center subunit IX	Photosytem	AM1_RS06420		photosystem I reaction center subunit IX	97.297
HRE53_05335	psaF	Photosystem I reaction center subunit III	Photosytem	AM1_RS06425	psaF	photosystem I protein PsaF	86.826
HRE53_06100	psaK	photosystem I reaction center subunit PsaK	Photosytem	AM1_RS07300	psaK	photosystem I reaction center subunit PsaK	98.837
HRE53_06245	psaC	photosystem I iron-sulfur center protein PsaC	Photosytem	AM1_RS07415	psaC	photosystem I iron-sulfur center protein PsaC	98.765
HRE53_07900	psbM	photosystem II reaction center protein PsbM	Photosytem	AM1_RS38600	psbM	photosystem II reaction center protein PsbM	100
HRE53_24115		hypothetical protein	Photosytem	AM1_RS38600	psbM	photosystem II reaction center protein PsbM	65.517
HRE53_07910	psbB	photosystem II chlorophyll-binding protein CP47	Photosytem	AM1_RS09070	psbB	photosystem II chlorophyll-binding protein CP47	98.617
HRE53_08320		photosystem II reaction center X protein	Photosytem	AM1_RS38635		photosystem II reaction center X protein	90
HRE53_08520	psbA	photosystem II q(b) protein	Photosytem	AM1_RS13090	psbA	photosystem II q(b) protein	100
HRE53_11485	psbA	photosystem II q(b) protein	Photosytem	AM1_RS13090	psbA	photosystem II q(b) protein	100
HRE53_09820	psaA	photosystem I core protein PsaA	Photosytem	AM1_RS11070	psaA	photosystem I core protein PsaA	92.563
HRE53_09825	psaB	photosystem I core protein PsaB	Photosytem	AM1_RS11075	psaB	photosystem I core protein PsaB	88.467
HRE53_13455	psaB	nuclear transport factor 2 family protein	Photosytem	AM1_RS11075	psaB	photosystem I core protein PsaB	26.786
HRE53_10000	ndhM	photosynthetic/respiratory NAD(P)H-quinone oxidoreductase subunit D1	Photosytem	AM1_RS11265	ndhM	NAD(P)H-quinone oxidoreductase chain 4	97.753
HRE53_10015	psaE	photosystem I reaction center subunit IV	Photosytem	AM1_RS11295	psaE	photosystem I reaction center subunit IV	98.551
HRE53_10235	psbJ	photosystem II reaction center protein J	Photosytem	AM1_RS38660	psbJ	photosystem II reaction center protein J	100
HRE53_10240		photosystem II reaction center protein L	Photosytem	AM1_RS38665		photosystem II reaction center protein L	100
HRE53_10255		photosynthesis system II assembly factor Ycf48	Photosytem	AM1_RS11890		photosynthesis system II assembly factor Ycf48	93.769
HRE53_10990		PRC-barrel domain-containing protein	Photosytem	AM1_RS12575		photosystem reaction center subunit H	92.182
HRE53_26990		PRC-barrel domain-containing protein	Photosytem	AM1_RS12575		photosystem reaction center subunit H	25.833
HRE53_11200		photosystem I assembly protein Ycf3	Photosytem	AM1_RS12805		photosystem I assembly protein Ycf3	96.988
HRE53_15125	psbK	photosystem II reaction center protein K	Photosytem	AM1_RS17475	psbK	photosystem II reaction center protein K	95.556
HRE53_15420	psaM	photosystem I reaction center subunit XII	Photosytem	AM1_RS16920	psaM	photosystem I reaction center subunit XII	96.774
HRE53_15635		photosystem II protein Y	Photosytem	AM1_RS38740		photosystem II protein Y	97.222
HRE53_15760	psbQ	photosystem II protein PsbQ	Photosytem	AM1_RS17215	psbQ	photosystem II protein PsbQ	95.302
HRE53_15780	psbI	photosystem II protein PsbI	Photosytem	AM1_RS38745	psbI	photosystem II protein PsbI	94.118
HRE53_15965	psbV	photosystem II cytochrome PsbV2	Photosytem	AM1_RS17615	psbV	photosystem II cytochrome PsbV2	96.491
HRE53_16325		photosystem II S4 domain protein	Photosytem	AM1_RS17975		photosystem II S4 domain protein	95.753
HRE53_16335	psbU	photosystem II complex extrinsic protein PsbU	Photosytem	AM1_RS17985	psbU	photosystem II complex extrinsic protein PsbU	93.75
HRE53_28450	psbU	photosystem II complex extrinsic protein PsbU	Photosytem	AM1_RS17985	psbU	photosystem II complex extrinsic protein PsbU	68.75
HRE53_17495	psb27	photosystem II protein Psb27	Photosytem	AM1_RS20045	psb27	photosystem II protein Psb27	95.588
HRE53_20810	psaD	photosystem I reaction center subunit II	Photosytem	AM1_RS23295	psaD	photosystem I protein PsaD	98.561
HRE53_21350		photosystem II biogenesis protein Psp29	Photosytem	AM1_RS22165		photosystem II biogenesis protein Psp29	97.166
HRE53_21745	psbU	photosystem II complex extrinsic protein PsbU	Photosytem	AM1_RS22845	psbU	photosystem II complex extrinsic protein PsbU	94.245
HRE53_23375	psbP	photosystem II reaction center PsbP family protein	Photosytem	AM1_RS02685	psbP	photosystem II oxygen-evolving complex 23K protein PsbP	98.883
HRE53_23995		cryptochrome/photolyase family protein	Photosytem	AM1_RS25760		cryptochrome/photolyase family protein	89.095
HRE53_28485	psbU	photosystem II protein	Photosytem	AM1_RS33985	psbU	photosystem II protein	67.143
HRE53_28655	psbU	photosystem II protein	Photosytem	AM1_RS33985	psbU	photosystem II protein	70.714
			Chlorophyll Binding
HRE53_03560	chlG	chlorophyll synthase ChlG	Chlorophyll Binding	AM1_RS04525	chlG	chlorophyll synthase ChlG	96.571
HRE53_04165	hli	chlorophyll a/b binding light-harvesting protein	Chlorophyll Binding	AM1_RS05050	hli	chlorophyll a/b binding light-harvesting protein	91.008
HRE53_04445	por	protochlorophyllide reductase	Chlorophyll Binding	AM1_RS05280	por	protochlorophyllide reductase	95.833
HRE53_04865		chlorophyll a/b binding light-harvesting protein	Chlorophyll Binding	AM1_RS05710		chlorophyll a/b binding light-harvesting protein	77.095
HRE53_05005	hli	chlorophyll a/b binding light-harvesting protein	Chlorophyll Binding	AM1_RS06090	hli	chlorophyll a/b binding light-harvesting protein	88.252
HRE53_05360	chlN	ferredoxin:protochlorophyllide reductase (ATP-dependent) subunit N	Chlorophyll Binding	AM1_RS06450	chlN	ferredoxin:protochlorophyllide reductase (ATP-dependent) subunit N	97.447
HRE53_05365	chlL	ferredoxin:protochlorophyllide reductase (ATP-dependent) iron-sulfur ATP-binding protein	Chlorophyll Binding	AM1_RS06455	chlL	ferredoxin:protochlorophyllide reductase (ATP-dependent) iron-sulfur ATP-binding protein	96.875
HRE53_05785	chlB	ferredoxin:protochlorophyllide reductase (ATP-dependent) subunit B	Chlorophyll Binding	AM1_RS06865	chlB	ferredoxin:protochlorophyllide reductase (ATP-dependent) subunit B	97.047
HRE53_07910	psbB	photosystem II chlorophyll-binding protein CP47	Chlorophyll Binding	AM1_RS09070	psbB	photosystem II chlorophyll-binding protein CP47	98.617
HRE53_13050		chlorophyll A-B binding protein	Chlorophyll Binding	AM1_RS14700		hypothetical protein	100
HRE53_19530		chlorophyll A-B binding protein	Chlorophyll Binding	AM1_RS14700		hypothetical protein	100
HRE53_13680		chlorophyll a/b binding light-harvesting protein	Chlorophyll Binding	AM1_RS15235		chlorophyll a/b binding light-harvesting protein	89.368
HRE53_14945		chlorophyll a/b binding light-harvesting protein	Chlorophyll Binding	AM1_RS16560		chlorophyll a/b binding light-harvesting protein	77.557
HRE53_18045		chlororespiratory reduction protein 7	Chlorophyll Binding	AM1_RS19895		chlororespiratory reduction protein 7	86.047
HRE53_24825		chlorophyll a/b binding light-harvesting protein	Chlorophyll Binding	AM1_RS27085		chlorophyll a/b binding light-harvesting protein	93.182
HRE53_25355		chlorophyll a/b binding light-harvesting protein	Chlorophyll Binding	AM1_RS15245		chlorophyll a/b binding light-harvesting protein	46.341
HRE53_31630		chlorophyll A-B binding protein	Chlorophyll Binding	AM1_RS07110		hypothetical protein	93.617
HRE53_32020		DUF2272 domain-containing protein	Chlorophyll Binding	AM1_RS32500		chlorophyll a/b binding light-harvesting protein	34.783
			Phycobilin	Chromosome			Moss Beach pi %
HRE53_18510		phycobiliprotein lyase	Phycobilin	AM1_RS19055		phycobiliprotein lyase	96.532
HRE53_24125		phycobiliprotein lyase	Phycobilin	AM1_RS26765		phycobiliprotein lyase	85.629
HRE53_17680		allophycocyanin	Phycobilin	AM1_RS06940		allophycocyanin subunit ApcA	65.584
HRE53_09535	HRE53_09535	allophycocyanin subunit beta	Phycobilin	AM1_RS10705		allophycocyanin subunit beta	93.631
HRE53_17680	HRE53_17680	allophycocyanin	Phycobilin	AM1_RS20255		allophycocyanin subunit ApcA	92.258
HRE53_03060		phycocyanobilin:ferredoxin oxidoreductase	Phycobilin	AM1_RS24030		phycocyanobilin:ferredoxin oxidoreductase	93.249
HRE53_17680		allophycocyanin	Phycobilin	AM1_RS26260		allophycocyanin subunit ApcA	74.194
HRE53_13695	petE	plastocyanin	Phycobilin	AM1_RS15255	petE	plastocyanin	88.72
HRE53_02585		heme oxygenase (biliverdin-producing)	Phycobilin	AM1_RS03780	hemO	heme oxygenase (biliverdin-producing)	88.71
			Phycobilin	Plasmid_Marina.fasta_3			MBIC11017 pi%
HRE53_19590		S1 RNA-binding domain-containing protein	Phycobilin	AM1_RS32455		phycobilisome rod-core linker polypeptide	30.137
HRE53_17315		AAA-like domain-containing protein	Phycobilin	AM1_RS32465	cpcC	photosystem I reaction center subunit XII	28
HRE53_09535		allophycocyanin subunit beta	Phycobilin	AM1_RS32470	cpcA	phycocyanin subunit alpha	27.612
HRE53_09535		allophycocyanin subunit beta	Phycobilin	AM1_RS32475	cpcB	phycocyanin subunit beta	35.811
HRE53_09535		allophycocyanin subunit beta	Phycobilin	AM1_RS32480	cpcA	phycocyanin subunit alpha	27.612
HRE53_09535		allophycocyanin subunit beta	Phycobilin	AM1_RS32485	cpcB	phycocyanin subunit beta	34.94
HRE53_19140		PDZ domain-containing protein	Phycobilin	AM1_RS32495	CpcG	phycobilisome rod-core linker polypeptide	34.483
HRE53_11070		response regulator	Phycobilin	AM1_RS32535		phycocyanin subunit alpha	34.375
HRE53_03060		phycocyanobilin:ferredoxin oxidoreductase	Phycobilin	AM1_RS32785	pcyA	phycocyanobilin:ferredoxin oxidoreductase	57.203
HRE53_09535		allophycocyanin subunit beta	Phycobilin	AM1_RS32800	cpcA	phycocyanin subunit alpha	27.612
HRE53_09535		allophycocyanin subunit beta	Phycobilin	AM1_RS32805		phycocyanin subunit beta	34.94
HRE53_26560		sodium-dependent bicarbonate transport family permease	Phycobilin	AM1_RS32835	CpcG	phycobilisome rod-core linker polypeptide	45.833
HRE53_09535		allophycocyanin subunit beta	Phycobilin	AM1_RS32875	cpcB	phycocyanin subunit beta	35.811
HRE53_09535		allophycocyanin subunit beta	Phycobilin	AM1_RS32880	cpcA	phycocyanin subunit alpha	27.612
HRE53_17315		AAA-like domain-containing protein	Phycobilin	AM1_RS32885	cpcC	photosystem I reaction center subunit XII	28
HRE53_18510		phycobiliprotein lyase	Phycobilin	AM1_RS32895	nblA	phycobiliprotein lyase	49.133
HRE53_09215		hypothetical protein	Phycobilin	AM1_RS32910		phycobilisome degradation family protein	44
HRE53_08930		SDR family oxidoreductase	Phycobilin	AM1_RS38290	cpcD	phycobilisome linker protein	31.343
HRE53_23740		acetyl-CoA carboxylase carboxyltransferase subunit alpha	Phycobilin	AM1_RS41655		phycobilisome linker protein	39.286
HRE53_02585		heme oxygenase (biliverdin-producing)	Phycobilin	AM1_RS32510		heme oxygenase (biliverdin-producing)	57.143
HRE53_02585		heme oxygenase (biliverdin-producing)	Phycobilin	AM1_RS32845		heme oxygenase (biliverdin-producing)	57.143
HRE53_09265		HEAT repeat domain-containing protein	Phycobilin	AM1_RS32540	cpcE	phycocyanobilin lyase alpha subunit	31.356
HRE53_00210		HEAT repeat domain-containing protein	Phycobilin	AM1_RS33070	cpcF	phycocyanobilin lyase beta subunit	25.904
HRE53_09215		hypothetical protein	Phycobilin	AM1_RS32910	nblA	phycobilisome degradation protein	44
HRE53_07605		ferrochelatase	Phycobilin	AM1_RS32505	hemH	ferrochelatase, protoheme ferro-ly	59.948
HRE53_07605		ferrochelatase	Phycobilin	AM1_RS32840	hemH	ferrochelatase, protoheme ferro-ly	59.948
HRE53_02585		heme oxygenase (biliverdin-producing)	Phycobilin	AM1_RS32510	hemO	heme oxygenase, (biliverdin-produc	57.143
HRE53_02585		heme oxygenase (biliverdin-producing)	Phycobilin	AM1_RS32845	hemO	heme oxygenase, (biliverdin-produc	57.143
HRE53_03060		phycocyanobilin:ferredoxin oxidoreductase	Phycobilin	AM1_RS32785	pcyA	phycocyanobilin:ferredoxin oxidore	57.203

## Sheet: Sheet3
Kiang N.Y. et al. (2022) "Discovery of chlorophyll d: Isolation and characterization of a far-red cyanobacterium from the original site of Manning & Strain (1943) at Moss Beach, California"
Microorganisms 10(4):819. Supplementary Materials
Table S4 Phycobilins
Moss Beach Locus Tag	Moss Beach Gene Symbol	Moss Beach Gene Product	Amino Acid Identity to MBIC11017	MBIC11017 Accesion No.	MBIC11017 Gene Symbol	MBIC11017 Gene Product
Photosystem Proteins
HRE53_00465	ndhC	photosynthetic/respiratory NAD(P)H-quinone oxidoreductase subunit C	0.99167	AM1_RS00585	ndhC	NAD(P)H-quinone oxidoreductase subunit 3
HRE53_01360	phrB	deoxyribodipyrimidine photo-lyase	0.94839	AM1_RS03070	phrB	deoxyribodipyrimidine photo-lyase
HRE53_01765	psb28	photosystem II reaction center protein Psb28	0.91892	AM1_RS25120	psb28	photosystem II reaction center protein Psb28
HRE53_01960	psbH	photosystem II reaction center protein PsbH	0.98592	AM1_RS24940	psbH	photosystem II reaction center protein PsbH
HRE53_01965	psbN	photosystem II reaction center protein PsbN	0.97826	AM1_RS24935	psbN	photosystem II reaction center protein PsbN
HRE53_03285	psbC	photosystem II reaction center protein CP43	0.97629	AM1_RS04820	psbC	photosystem II 44 kDa subunit reaction center protein
HRE53_22830	psbC	hypothetical protein	0.39394	AM1_RS04820	psbC	photosystem II 44 kDa subunit reaction center protein
HRE53_03290	psbD	photosystem II D2 protein (photosystem q(a) protein)	0.98575	AM1_RS18500	psbD	photosystem II D2 protein (photosystem q(a) protein)
HRE53_16850	psbD	photosystem II D2 protein (photosystem q(a) protein)	0.98575	AM1_RS18500	psbD	photosystem II D2 protein (photosystem q(a) protein)
HRE53_03295		photosystem I assembly protein Ycf4	0.9893	AM1_RS04810		photosystem I assembly protein Ycf4
HRE53_03595	psbZ	photosystem II core protein PsbZ	0.98387	AM1_RS04495	psbZ	photosystem II core protein PsbZ
HRE53_03760	psbO	photosystem II manganese-stabilizing polypeptide	0.98502	AM1_RS02290	psbO	photosystem II manganese-stabilizing protein PsbO
HRE53_19410	psbO	hypothetical protein	0.45455	AM1_RS02290	psbO	photosystem II manganese-stabilizing protein PsbO
HRE53_04095	psaK	photosystem I reaction center subunit PsaK	0.96512	AM1_RS04985	psaK	photosystem I reaction center subunit PsaK
HRE53_04990		thylakoid membrane photosystem I accumulation factor	0.87324	AM1_RS06075		hypothetical protein
HRE53_05320	psaL	photosystem I reaction center subunit XI	0.88889	AM1_RS06410	psaL	photosystem I protein PsaL
HRE53_05330		Photosystem I reaction center subunit IX	0.97297	AM1_RS06420		photosystem I reaction center subunit IX
HRE53_05335	psaF	Photosystem I reaction center subunit III	0.86826	AM1_RS06425	psaF	photosystem I protein PsaF
HRE53_06100	psaK	photosystem I reaction center subunit PsaK	0.98837	AM1_RS07300	psaK	photosystem I reaction center subunit PsaK
HRE53_06245	psaC	photosystem I iron-sulfur center protein PsaC	0.98765	AM1_RS07415	psaC	photosystem I iron-sulfur center protein PsaC
HRE53_07900	psbM	photosystem II reaction center protein PsbM	1	AM1_RS38600	psbM	photosystem II reaction center protein PsbM
HRE53_24115		hypothetical protein	0.65517	AM1_RS38600	psbM	photosystem II reaction center protein PsbM
HRE53_07910	psbB	photosystem II chlorophyll-binding protein CP47	0.98617	AM1_RS09070	psbB	photosystem II chlorophyll-binding protein CP47
HRE53_08320		photosystem II reaction center X protein	0.9	AM1_RS38635		photosystem II reaction center X protein
HRE53_08520	psbA	photosystem II q(b) protein	1	AM1_RS13090	psbA	photosystem II q(b) protein
HRE53_11485	psbA	photosystem II q(b) protein	1	AM1_RS13090	psbA	photosystem II q(b) protein
HRE53_09820	psaA	photosystem I core protein PsaA	0.92563	AM1_RS11070	psaA	photosystem I core protein PsaA
HRE53_09825	psaB	photosystem I core protein PsaB	0.88467	AM1_RS11075	psaB	photosystem I core protein PsaB
HRE53_13455	psaB	nuclear transport factor 2 family protein	0.26786	AM1_RS11075	psaB	photosystem I core protein PsaB
HRE53_10000	ndhM	photosynthetic/respiratory NAD(P)H-quinone oxidoreductase subunit D1	0.97753	AM1_RS11265	ndhM	NAD(P)H-quinone oxidoreductase chain 4
HRE53_10015	psaE	photosystem I reaction center subunit IV	0.98551	AM1_RS11295	psaE	photosystem I reaction center subunit IV
HRE53_10235	psbJ	photosystem II reaction center protein J	1	AM1_RS38660	psbJ	photosystem II reaction center protein J
HRE53_10240		photosystem II reaction center protein L	1	AM1_RS38665		photosystem II reaction center protein L
HRE53_10255		photosynthesis system II assembly factor Ycf48	0.93769	AM1_RS11890		photosynthesis system II assembly factor Ycf48
HRE53_10990		PRC-barrel domain-containing protein	0.92182	AM1_RS12575		photosystem reaction center subunit H
HRE53_26990		PRC-barrel domain-containing protein	0.25833	AM1_RS12575		photosystem reaction center subunit H
HRE53_11200		photosystem I assembly protein Ycf3	0.96988	AM1_RS12805		photosystem I assembly protein Ycf3
HRE53_15125	psbK	photosystem II reaction center protein K	0.95556	AM1_RS17475	psbK	photosystem II reaction center protein K
HRE53_15420	psaM	photosystem I reaction center subunit XII	0.96774	AM1_RS16920	psaM	photosystem I reaction center subunit XII
HRE53_15635		photosystem II protein Y	0.97222	AM1_RS38740		photosystem II protein Y
HRE53_15760	psbQ	photosystem II protein PsbQ	0.95302	AM1_RS17215	psbQ	photosystem II protein PsbQ
HRE53_15780	psbI	photosystem II protein PsbI	0.94118	AM1_RS38745	psbI	photosystem II protein PsbI
HRE53_15965	psbV	photosystem II cytochrome PsbV2	0.96491	AM1_RS17615	psbV	photosystem II cytochrome PsbV2
HRE53_16325		photosystem II S4 domain protein	0.95753	AM1_RS17975		photosystem II S4 domain protein
HRE53_16335	psbU	photosystem II complex extrinsic protein PsbU	0.9375	AM1_RS17985	psbU	photosystem II complex extrinsic protein PsbU
HRE53_28450	psbU	photosystem II complex extrinsic protein PsbU	0.6875	AM1_RS17985	psbU	photosystem II complex extrinsic protein PsbU
HRE53_17495	psb27	photosystem II protein Psb27	0.95588	AM1_RS20045	psb27	photosystem II protein Psb27
HRE53_20810	psaD	photosystem I reaction center subunit II	0.98561	AM1_RS23295	psaD	photosystem I protein PsaD
HRE53_21350		photosystem II biogenesis protein Psp29	0.97166	AM1_RS22165		photosystem II biogenesis protein Psp29
HRE53_21745	psbU	photosystem II complex extrinsic protein PsbU	0.94245	AM1_RS22845	psbU	photosystem II complex extrinsic protein PsbU
HRE53_23375	psbP	photosystem II reaction center PsbP family protein	0.98883	AM1_RS02685	psbP	photosystem II oxygen-evolving complex 23K protein PsbP
HRE53_23995		cryptochrome/photolyase family protein	0.89095	AM1_RS25760		cryptochrome/photolyase family protein
HRE53_28485	psbU	photosystem II protein	0.67143	AM1_RS33985	psbU	photosystem II protein
HRE53_28655	psbU	photosystem II protein	0.70714	AM1_RS33985	psbU	photosystem II protein
Chlorophyll Biosynthesis Proteins
HRE53_03560	chlG	chlorophyll synthase ChlG	0.96571	AM1_RS04525	chlG	chlorophyll synthase ChlG
HRE53_04165	hli	chlorophyll a/b binding light-harvesting protein	0.91008	AM1_RS05050	hli	chlorophyll a/b binding light-harvesting protein
HRE53_04445	por	protochlorophyllide reductase	0.95833	AM1_RS05280	por	protochlorophyllide reductase
HRE53_04865		chlorophyll a/b binding light-harvesting protein	0.77095	AM1_RS05710		chlorophyll a/b binding light-harvesting protein
HRE53_05005	hli	chlorophyll a/b binding light-harvesting protein	0.88252	AM1_RS06090	hli	chlorophyll a/b binding light-harvesting protein
HRE53_05360	chlN	ferredoxin:protochlorophyllide reductase (ATP-dependent) subunit N	0.97447	AM1_RS06450	chlN	ferredoxin:protochlorophyllide reductase (ATP-dependent) subunit N
HRE53_05365	chlL	ferredoxin:protochlorophyllide reductase (ATP-dependent) iron-sulfur ATP-binding protein	0.96875	AM1_RS06455	chlL	ferredoxin:protochlorophyllide reductase (ATP-dependent) iron-sulfur ATP-binding protein
HRE53_05785	chlB	ferredoxin:protochlorophyllide reductase (ATP-dependent) subunit B	0.97047	AM1_RS06865	chlB	ferredoxin:protochlorophyllide reductase (ATP-dependent) subunit B
HRE53_07910	psbB	photosystem II chlorophyll-binding protein CP47	0.98617	AM1_RS09070	psbB	photosystem II chlorophyll-binding protein CP47
HRE53_13050		chlorophyll A-B binding protein	1	AM1_RS14700		hypothetical protein
HRE53_19530		chlorophyll A-B binding protein	1	AM1_RS14700		hypothetical protein
HRE53_13680		chlorophyll a/b binding light-harvesting protein	0.89368	AM1_RS15235		chlorophyll a/b binding light-harvesting protein
HRE53_14945		chlorophyll a/b binding light-harvesting protein	0.77557	AM1_RS16560		chlorophyll a/b binding light-harvesting protein
HRE53_18045		chlororespiratory reduction protein 7	0.86047	AM1_RS19895		chlororespiratory reduction protein 7
HRE53_24825		chlorophyll a/b binding light-harvesting protein	0.93182	AM1_RS27085		chlorophyll a/b binding light-harvesting protein
HRE53_25355		chlorophyll a/b binding light-harvesting protein	0.46341	AM1_RS15245		chlorophyll a/b binding light-harvesting protein
HRE53_31630		chlorophyll A-B binding protein	0.93617	AM1_RS07110		hypothetical protein
HRE53_32020		DUF2272 domain-containing protein	0.34783	AM1_RS32500		chlorophyll a/b binding light-harvesting protein
Phycobilin Proteins (MBIC11017 Chromosome encoded)
HRE53_18510		phycobiliprotein lyase	0.96532	AM1_RS19055		phycobiliprotein lyase
HRE53_24125		phycobiliprotein lyase	0.85629	AM1_RS26765		phycobiliprotein lyase
HRE53_17680		allophycocyanin	0.65584	AM1_RS06940		allophycocyanin subunit ApcA
HRE53_09535		allophycocyanin subunit beta	0.93631	AM1_RS10705		allophycocyanin subunit beta
HRE53_17680		allophycocyanin	0.92258	AM1_RS20255		allophycocyanin subunit ApcA
HRE53_03060		phycocyanobilin:ferredoxin oxidoreductase	0.93249	AM1_RS24030		phycocyanobilin:ferredoxin oxidoreductase
HRE53_17680		allophycocyanin	0.74194	AM1_RS26260		allophycocyanin subunit ApcA
HRE53_13695	petE	plastocyanin	0.8872	AM1_RS15255	petE	plastocyanin
HRE53_02585		heme oxygenase (biliverdin-producing)	0.8871	AM1_RS03780	hemO	heme oxygenase (biliverdin-producing)
Phycobilin Proteins (MBIC11017 Plasmid pREB3 encoded)
HRE53_19590		S1 RNA-binding domain-containing protein	0.30137	AM1_RS32455		phycobilisome rod-core linker polypeptide
HRE53_17315		AAA-like domain-containing protein	0.28	AM1_RS32465	cpcC	photosystem I reaction center subunit XII
HRE53_09535		allophycocyanin subunit beta	0.27612	AM1_RS32470	cpcA	phycocyanin subunit alpha
HRE53_09535		allophycocyanin subunit beta	0.35811	AM1_RS32475	cpcB	phycocyanin subunit beta
HRE53_09535		allophycocyanin subunit beta	0.27612	AM1_RS32480	cpcA	phycocyanin subunit alpha
HRE53_09535		allophycocyanin subunit beta	0.3494	AM1_RS32485	cpcB	phycocyanin subunit beta
HRE53_19140		PDZ domain-containing protein	0.34483	AM1_RS32495	cpcG	phycobilisome rod-core linker polypeptide
HRE53_11070		response regulator	0.34375	AM1_RS32535		phycocyanin subunit alpha
HRE53_03060		phycocyanobilin:ferredoxin oxidoreductase	0.57203	AM1_RS32785	pcyA	phycocyanobilin:ferredoxin oxidoreductase
HRE53_09535		allophycocyanin subunit beta	0.27612	AM1_RS32800	cpcA	phycocyanin subunit alpha
HRE53_09535		allophycocyanin subunit beta	0.3494	AM1_RS32805		phycocyanin subunit beta
HRE53_26560		sodium-dependent bicarbonate transport family permease	0.45833	AM1_RS32835	cpcG	phycobilisome rod-core linker polypeptide
HRE53_09535		allophycocyanin subunit beta	0.35811	AM1_RS32875	cpcB	phycocyanin subunit beta
HRE53_09535		allophycocyanin subunit beta	0.27612	AM1_RS32880	cpcA	phycocyanin subunit alpha
HRE53_17315		AAA-like domain-containing protein	0.28	AM1_RS32885	cpcC	photosystem I reaction center subunit XII
HRE53_18510		phycobiliprotein lyase	0.49133	AM1_RS32895	nblA	phycobiliprotein lyase
HRE53_09215		hypothetical protein	0.44	AM1_RS32910		phycobilisome degradation family protein
HRE53_08930		SDR family oxidoreductase	0.31343	AM1_RS38290	cpcD	phycobilisome linker protein
HRE53_23740		acetyl-CoA carboxylase carboxyltransferase subunit alpha	0.39286	AM1_RS41655		phycobilisome linker protein
HRE53_02585		heme oxygenase (biliverdin-producing)	0.57143	AM1_RS32510		heme oxygenase (biliverdin-producing)
HRE53_02585		heme oxygenase (biliverdin-producing)	0.57143	AM1_RS32845		heme oxygenase (biliverdin-producing)
HRE53_09265		HEAT repeat domain-containing protein	0.31356	AM1_RS32540	cpcE	phycocyanobilin lyase alpha subunit
HRE53_00210		HEAT repeat domain-containing protein	0.25904	AM1_RS33070	cpcF	phycocyanobilin lyase beta subunit
HRE53_09215		hypothetical protein	0.44	AM1_RS32910	nblA	phycobilisome degradation protein
HRE53_07605		ferrochelatase	0.59948	AM1_RS32505	hemH	ferrochelatase, protoheme ferro-ly
HRE53_07605		ferrochelatase	0.59948	AM1_RS32840	hemH	ferrochelatase, protoheme ferro-ly
HRE53_02585		heme oxygenase (biliverdin-producing)	0.57143	AM1_RS32510	hemO	heme oxygenase, (biliverdin-produc
HRE53_02585		heme oxygenase (biliverdin-producing)	0.57143	AM1_RS32845	hemO	heme oxygenase, (biliverdin-produc
HRE53_03060		phycocyanobilin:ferredoxin oxidoreductase	0.57203	AM1_RS32785	pcyA	phycocyanobilin:ferredoxin oxidore
